# Supplementary material for: A measure of the impact of CV incompleteness on prediction error estimation with application to PCA and normalization
Source: BMC Med Res Methodol. 2015 Nov 4;15:95. doi: 10.1186/s12874-015-0088-9 (PMC4634762; doi:10.1186/s12874-015-0088-9)
Supplement: Additional file 1 — Zipped folder containing all necessary R-Code to reproduce and evaluate the real-data analyses and simulations presented in the paper and in Additional file 2 , as well as Rda-files containing all fold errors computed in the real-data analysis enabling fast evaluation of the corresponding results. (ZIP16691 kb) [file 12874_2015_88_MOESM1_ESM.zip]

Archive with 1,187 entries (1,130 files):
- CVIIMCodeData/AddOnFunctionsetc/
- CVIIMCodeData/AddOnFunctionsetc/.Rhistory
- CVIIMCodeData/AddOnFunctionsetc/compplot.R
- CVIIMCodeData/AddOnFunctionsetc/docval_1.1.6.zip
- CVIIMCodeData/AddOnFunctionsetc/Imputation_functions.R
- CVIIMCodeData/AddOnFunctionsetc/KostkaFunctions/
- CVIIMCodeData/AddOnFunctionsetc/KostkaFunctions/extractAffybatch.r
- CVIIMCodeData/AddOnFunctionsetc/KostkaFunctions/READMEKostkaFunctions.txt
- CVIIMCodeData/AddOnFunctionsetc/KostkaFunctions/Rpack/
- CVIIMCodeData/AddOnFunctionsetc/KostkaFunctions/Rpack/normalize_AffyBatch_qnt_val.R
- CVIIMCodeData/AddOnFunctionsetc/KostkaFunctions/Rpack/normalize_AffyBatch_vsn_val.R
- CVIIMCodeData/AddOnFunctionsetc/KostkaFunctions/Rpack/normalize_qnt_add.R
- CVIIMCodeData/AddOnFunctionsetc/KostkaFunctions/Rpack/normalize_qnt_val.R
- CVIIMCodeData/AddOnFunctionsetc/KostkaFunctions/Rpack/normalize_vsn_add.R
- CVIIMCodeData/AddOnFunctionsetc/KostkaFunctions/Rpack/pamr_fil.R
- CVIIMCodeData/AddOnFunctionsetc/KostkaFunctions/Rpack/summarize_add.R
- CVIIMCodeData/AddOnFunctionsetc/KostkaFunctions/Rpack/summarize_val.R
- CVIIMCodeData/AddOnFunctionsetc/KostkaFunctions/Rpack/vsn_newpars.R
- CVIIMCodeData/AddOnFunctionsetc/KostkaFunctions/Rpack/wrap_gen.r
- CVIIMCodeData/AddOnFunctionsetc/KostkaFunctions/Rpack/wrap_val.R
- CVIIMCodeData/AddOnFunctionsetc/KostkaFunctions/Rpack/wrap_val_add.R
- CVIIMCodeData/AddOnFunctionsetc/KostkaFunctions/summarize_add.R
- CVIIMCodeData/AddOnFunctionsetc/KostkaFunctions/summarize_val.R
- CVIIMCodeData/AddOnFunctionsetc/Normalization_functions.R
- CVIIMCodeData/AddOnFunctionsetc/VariableSelection_functions.R
- CVIIMCodeData/Combinations/
- CVIIMCodeData/Combinations/CombineImpVarselTune1_1errorK10.R
- CVIIMCodeData/Combinations/CombineImpVarselTune1_1errorK3.R
- CVIIMCodeData/Combinations/CombineImpVarselTune1_1errorK5.R
- CVIIMCodeData/Combinations/ResultsCombinations/
- CVIIMCodeData/Combinations/ResultsCombinations/comb1_1errorK10.Rda
- CVIIMCodeData/Combinations/ResultsCombinations/comb1_1errorK3.Rda
- CVIIMCodeData/Combinations/ResultsCombinations/comb1_1errorK5.Rda
- CVIIMCodeData/Combinations_EVALUATION.R
- CVIIMCodeData/DataRetrieval/
- CVIIMCodeData/DataRetrieval/datainfoNormPCA.Rda
- CVIIMCodeData/DataRetrieval/DataSetsNormalization/
- CVIIMCodeData/DataRetrieval/DataSetsNormalization/E-GEOD-10320.R
- CVIIMCodeData/DataRetrieval/DataSetsNormalization/E-GEOD-10320/
- CVIIMCodeData/DataRetrieval/DataSetsNormalization/E-GEOD-19722.R
- CVIIMCodeData/DataRetrieval/DataSetsNormalization/E-GEOD-19722/
- CVIIMCodeData/DataRetrieval/DataSetsNormalization/E-GEOD-25639.R
- CVIIMCodeData/DataRetrieval/DataSetsNormalization/E-GEOD-25639/
- CVIIMCodeData/DataRetrieval/DataSetsNormalization/E-GEOD-29044.R
- CVIIMCodeData/DataRetrieval/DataSetsNormalization/E-GEOD-29044/
- CVIIMCodeData/DataRetrieval/DataSetsNormalization/E-GEOD-30174.R
- CVIIMCodeData/DataRetrieval/DataSetsNormalization/E-GEOD-30174/
- CVIIMCodeData/DataRetrieval/DataSetsNormalization/E-GEOD-34465.R
- CVIIMCodeData/DataRetrieval/DataSetsNormalization/E-GEOD-34465/
- CVIIMCodeData/DataRetrieval/DataSetsNormalization/E-GEOD-39683.R
- CVIIMCodeData/DataRetrieval/DataSetsNormalization/E-GEOD-39683/
- CVIIMCodeData/DataRetrieval/DataSetsNormalization/E-GEOD-40744.R
- CVIIMCodeData/DataRetrieval/DataSetsNormalization/E-GEOD-40744/
- CVIIMCodeData/DataRetrieval/DataSetsNormalization/E-GEOD-46053.R
- CVIIMCodeData/DataRetrieval/DataSetsNormalization/E-GEOD-46053/
- CVIIMCodeData/DataRetrieval/DataSetsNormalization/E-GEOD-47552.R
- CVIIMCodeData/DataRetrieval/DataSetsNormalization/E-GEOD-47552/
- CVIIMCodeData/DataRetrieval/DataSetsNormalization/E-MEXP-3756.R
- CVIIMCodeData/DataRetrieval/DataSetsNormalization/E-MEXP-3756/
- CVIIMCodeData/DataRetrieval/DataSetsNormalization/E-MTAB-57.R
- CVIIMCodeData/DataRetrieval/DataSetsNormalization/E-MTAB-57/
- CVIIMCodeData/DataRetrieval/DataSetsNormalization/GetAllDataNormalization.R
- CVIIMCodeData/DataRetrieval/DataSetsPCA/
- CVIIMCodeData/DataRetrieval/DataSetsPCA/E-GEOD-25609.R
- CVIIMCodeData/DataRetrieval/DataSetsPCA/E-GEOD-25609/
- CVIIMCodeData/DataRetrieval/DataSetsPCA/E-GEOD-31629.R
- CVIIMCodeData/DataRetrieval/DataSetsPCA/E-GEOD-31629/
- CVIIMCodeData/DataRetrieval/DataSetsPCA/E-GEOD-32393.R
- CVIIMCodeData/DataRetrieval/DataSetsPCA/E-GEOD-32393/
- CVIIMCodeData/DataRetrieval/DataSetsPCA/E-GEOD-33615.R
- CVIIMCodeData/DataRetrieval/DataSetsPCA/E-GEOD-33615/
- CVIIMCodeData/DataRetrieval/DataSetsPCA/E-GEOD-36769.R
- CVIIMCodeData/DataRetrieval/DataSetsPCA/E-GEOD-36769/
- CVIIMCodeData/DataRetrieval/DataSetsPCA/E-GEOD-37582.R
- CVIIMCodeData/DataRetrieval/DataSetsPCA/E-GEOD-37582/
- CVIIMCodeData/DataRetrieval/DataSetsPCA/E-GEOD-37965.R
- CVIIMCodeData/DataRetrieval/DataSetsPCA/E-GEOD-37965/
- CVIIMCodeData/DataRetrieval/DataSetsPCA/E-GEOD-39046.R
- CVIIMCodeData/DataRetrieval/DataSetsPCA/E-GEOD-39046/
- CVIIMCodeData/DataRetrieval/DataSetsPCA/E-GEOD-39345.R
- CVIIMCodeData/DataRetrieval/DataSetsPCA/E-GEOD-39345/
- CVIIMCodeData/DataRetrieval/DataSetsPCA/E-GEOD-42042.R
- CVIIMCodeData/DataRetrieval/DataSetsPCA/E-GEOD-42042/
- CVIIMCodeData/DataRetrieval/DataSetsPCA/E-GEOD-42826.R
- CVIIMCodeData/DataRetrieval/DataSetsPCA/E-GEOD-42826/
- CVIIMCodeData/DataRetrieval/DataSetsPCA/E-GEOD-42830.R
- CVIIMCodeData/DataRetrieval/DataSetsPCA/E-GEOD-42830/
- CVIIMCodeData/DataRetrieval/DataSetsPCA/E-GEOD-43329.R
- CVIIMCodeData/DataRetrieval/DataSetsPCA/E-GEOD-43329/
- CVIIMCodeData/DataRetrieval/DataSetsPCA/E-GEOD-48153.R
- CVIIMCodeData/DataRetrieval/DataSetsPCA/E-GEOD-48153/
- CVIIMCodeData/DataRetrieval/DataSetsPCA/E-GEOD-49641.R
- CVIIMCodeData/DataRetrieval/DataSetsPCA/E-GEOD-49641/
- CVIIMCodeData/DataRetrieval/DataSetsPCA/E-GEOD-57285.R
- CVIIMCodeData/DataRetrieval/DataSetsPCA/E-GEOD-57285/
- CVIIMCodeData/DataRetrieval/DataSetsPCA/GetAllDataPCA.R
- CVIIMCodeData/DataRetrieval/DataSetsPCA/GSE20189.R
- CVIIMCodeData/DataRetrieval/DataSetsPCA/GSE20189/
- CVIIMCodeData/DataRetrieval/DataSetsPCA/GSE33205.R
- CVIIMCodeData/DataRetrieval/DataSetsPCA/GSE33205/
- CVIIMCodeData/DataRetrieval/DataSetsPCA/GSE37356.R
- CVIIMCodeData/DataRetrieval/DataSetsPCA/GSE37356/
- CVIIMCodeData/DataRetrieval/DataSetsPCA/ProstatecTranscr.Rda
- CVIIMCodeData/DataRetrieval/DataSetsPCA/ProstatecTranscr_preparationinfos.R
- CVIIMCodeData/DataRetrieval/ExtractDataInfo.R
- CVIIMCodeData/DataSets_GenitInfCow_and_ProstatecMethyl/
- CVIIMCodeData/DataSets_GenitInfCow_and_ProstatecMethyl/GenitInfCow.Rda
- CVIIMCodeData/DataSets_GenitInfCow_and_ProstatecMethyl/GenitInfCow_infos.R
- CVIIMCodeData/DataSets_GenitInfCow_and_ProstatecMethyl/ProstatecMethyl.Rda
- CVIIMCodeData/DataSets_GenitInfCow_and_ProstatecMethyl/ProstatecMethyl_infos.R
- CVIIMCodeData/NormalizationStudy/
- CVIIMCodeData/NormalizationStudy/NormalizationNSC/
- CVIIMCodeData/NormalizationStudy/NormalizationNSC/NormalizationBatchExperimentsNSC.R
- CVIIMCodeData/NormalizationStudy/NormalizationNSC/NormalizationFunctionsClusterNSC.R
- CVIIMCodeData/NormalizationStudy/NormalizationNSC/NormalizationfunctionsforBatchExperimentsNSC.R
- CVIIMCodeData/NormalizationStudy/NormalizationNSC/NormalizationScenarioScriptGenerationClusterNSC.R
- CVIIMCodeData/NormalizationStudy/NormalizationPLSLDA/
- CVIIMCodeData/NormalizationStudy/NormalizationPLSLDA/NormalizationBatchExperimentsPLSLDA.R
- CVIIMCodeData/NormalizationStudy/NormalizationPLSLDA/NormalizationFunctionsClusterPLSLDA.R
- CVIIMCodeData/NormalizationStudy/NormalizationPLSLDA/NormalizationfunctionsforBatchExperimentsPLSLDA.R
- CVIIMCodeData/NormalizationStudy/NormalizationPLSLDA/NormalizationScenarioScriptGenerationClusterPLSLDARMA.R
- CVIIMCodeData/NormalizationStudy/NormalizationPLSLDA/NormalizationScenarioScriptGenerationClusterPLSLDARMAglobalVSN.R
- CVIIMCodeData/NormalizationStudy/NormalizationWholeDataset/
- CVIIMCodeData/NormalizationStudy/NormalizationWholeDataset/NormalizationWholeDatasetBatchExperiments.R
- CVIIMCodeData/NormalizationStudy/NormalizationWholeDataset/NormalizationWholeDatasetCluster.R
- CVIIMCodeData/NormalizationStudy/ResultsNormalization/
- CVIIMCodeData/NormalizationStudy/ResultsNormalization/ResultsNSC.Rda
- CVIIMCodeData/NormalizationStudy/ResultsNormalization/resultsNSC1.Rda
- CVIIMCodeData/NormalizationStudy/ResultsNormalization/resultsNSC10.Rda
- CVIIMCodeData/NormalizationStudy/ResultsNormalization/resultsNSC2.Rda
- CVIIMCodeData/NormalizationStudy/ResultsNormalization/resultsNSC3.Rda
- CVIIMCodeData/NormalizationStudy/ResultsNormalization/resultsNSC4.Rda
- CVIIMCodeData/NormalizationStudy/ResultsNormalization/resultsNSC5.Rda
- CVIIMCodeData/NormalizationStudy/ResultsNormalization/resultsNSC6.Rda
- CVIIMCodeData/NormalizationStudy/ResultsNormalization/resultsNSC7.Rda
- CVIIMCodeData/NormalizationStudy/ResultsNormalization/resultsNSC8.Rda
- CVIIMCodeData/NormalizationStudy/ResultsNormalization/resultsNSC9.Rda
- CVIIMCodeData/NormalizationStudy/ResultsNormalization/ResultsPLSLDA.Rda
- CVIIMCodeData/NormalizationStudy/ResultsNormalization/resultsPLSLDARMA1.Rda
- CVIIMCodeData/NormalizationStudy/ResultsNormalization/resultsPLSLDARMA10.Rda
- CVIIMCodeData/NormalizationStudy/ResultsNormalization/resultsPLSLDARMA2.Rda
- CVIIMCodeData/NormalizationStudy/ResultsNormalization/resultsPLSLDARMA3.Rda
- CVIIMCodeData/NormalizationStudy/ResultsNormalization/resultsPLSLDARMA4.Rda
- CVIIMCodeData/NormalizationStudy/ResultsNormalization/resultsPLSLDARMA5.Rda
- CVIIMCodeData/NormalizationStudy/ResultsNormalization/resultsPLSLDARMA6.Rda
- CVIIMCodeData/NormalizationStudy/ResultsNormalization/resultsPLSLDARMA7.Rda
- CVIIMCodeData/NormalizationStudy/ResultsNormalization/resultsPLSLDARMA8.Rda
- CVIIMCodeData/NormalizationStudy/ResultsNormalization/resultsPLSLDARMA9.Rda
- CVIIMCodeData/NormalizationStudy/ResultsNormalization/resultsPLSLDARMAglobalVSN1.Rda
- CVIIMCodeData/NormalizationStudy/ResultsNormalization/resultsPLSLDARMAglobalVSN10.Rda
- CVIIMCodeData/NormalizationStudy/ResultsNormalization/resultsPLSLDARMAglobalVSN2.Rda
- CVIIMCodeData/NormalizationStudy/ResultsNormalization/resultsPLSLDARMAglobalVSN3.Rda
- CVIIMCodeData/NormalizationStudy/ResultsNormalization/resultsPLSLDARMAglobalVSN4.Rda
- CVIIMCodeData/NormalizationStudy/ResultsNormalization/resultsPLSLDARMAglobalVSN5.Rda
- CVIIMCodeData/NormalizationStudy/ResultsNormalization/resultsPLSLDARMAglobalVSN6.Rda
- CVIIMCodeData/NormalizationStudy/ResultsNormalization/resultsPLSLDARMAglobalVSN7.Rda
- CVIIMCodeData/NormalizationStudy/ResultsNormalization/resultsPLSLDARMAglobalVSN8.Rda
- CVIIMCodeData/NormalizationStudy/ResultsNormalization/resultsPLSLDARMAglobalVSN9.Rda
- CVIIMCodeData/NormalizationStudy_EVALUATION.R
- CVIIMCodeData/OtherSteps_EVALUATION.R
- CVIIMCodeData/OtherStepsAndVariableSelection/
- CVIIMCodeData/OtherStepsAndVariableSelection/Imputation/
- CVIIMCodeData/OtherStepsAndVariableSelection/Imputation/Imputation1_1_errorK10.R
- CVIIMCodeData/OtherStepsAndVariableSelection/Imputation/Imputation1_1_errorK3.R
- CVIIMCodeData/OtherStepsAndVariableSelection/Imputation/Imputation1_1_errorK5.R
- CVIIMCodeData/OtherStepsAndVariableSelection/Imputation/Imputation2_1_errorK10.R
- CVIIMCodeData/OtherStepsAndVariableSelection/Imputation/Imputation2_1_errorK3.R
- CVIIMCodeData/OtherStepsAndVariableSelection/Imputation/Imputation2_1_errorK5.R
- CVIIMCodeData/OtherStepsAndVariableSelection/Imputation/Imputation3_1_errorK10.R
- CVIIMCodeData/OtherStepsAndVariableSelection/Imputation/Imputation3_1_errorK3.R
- CVIIMCodeData/OtherStepsAndVariableSelection/Imputation/Imputation3_1_errorK5.R
- CVIIMCodeData/OtherStepsAndVariableSelection/Imputation/Imputation4_1_errorK10.R
- CVIIMCodeData/OtherStepsAndVariableSelection/Imputation/Imputation4_1_errorK3.R
- CVIIMCodeData/OtherStepsAndVariableSelection/Imputation/Imputation4_1_errorK5.R
- CVIIMCodeData/OtherStepsAndVariableSelection/Imputation/Imputation5_1_errorK10.R
- CVIIMCodeData/OtherStepsAndVariableSelection/Imputation/Imputation5_1_errorK3.R
- CVIIMCodeData/OtherStepsAndVariableSelection/Imputation/Imputation5_1_errorK5.R
- CVIIMCodeData/OtherStepsAndVariableSelection/Imputation/Imputation6_1_errorK10.R
- CVIIMCodeData/OtherStepsAndVariableSelection/Imputation/Imputation6_1_errorK3.R
- CVIIMCodeData/OtherStepsAndVariableSelection/Imputation/Imputation6_1_errorK5.R
- CVIIMCodeData/OtherStepsAndVariableSelection/ResultsOtherStepsAndVariableSelection/
- CVIIMCodeData/OtherStepsAndVariableSelection/ResultsOtherStepsAndVariableSelection/impute1_1errorK10.Rda
- CVIIMCodeData/OtherStepsAndVariableSelection/ResultsOtherStepsAndVariableSelection/impute1_1errorK3.Rda
- CVIIMCodeData/OtherStepsAndVariableSelection/ResultsOtherStepsAndVariableSelection/impute1_1errorK5.Rda
- CVIIMCodeData/OtherStepsAndVariableSelection/ResultsOtherStepsAndVariableSelection/impute2_1errorK10.Rda
- CVIIMCodeData/OtherStepsAndVariableSelection/ResultsOtherStepsAndVariableSelection/impute2_1errorK3.Rda
- CVIIMCodeData/OtherStepsAndVariableSelection/ResultsOtherStepsAndVariableSelection/impute2_1errorK5.Rda
- CVIIMCodeData/OtherStepsAndVariableSelection/ResultsOtherStepsAndVariableSelection/impute3_1errorK10.Rda
- CVIIMCodeData/OtherStepsAndVariableSelection/ResultsOtherStepsAndVariableSelection/impute3_1errorK3.Rda
- CVIIMCodeData/OtherStepsAndVariableSelection/ResultsOtherStepsAndVariableSelection/impute3_1errorK5.Rda
- CVIIMCodeData/OtherStepsAndVariableSelection/ResultsOtherStepsAndVariableSelection/impute4_1errorK10.Rda
- CVIIMCodeData/OtherStepsAndVariableSelection/ResultsOtherStepsAndVariableSelection/impute4_1errorK3.Rda
- CVIIMCodeData/OtherStepsAndVariableSelection/ResultsOtherStepsAndVariableSelection/impute4_1errorK5.Rda
- CVIIMCodeData/OtherStepsAndVariableSelection/ResultsOtherStepsAndVariableSelection/impute5_1errorK10.Rda
- CVIIMCodeData/OtherStepsAndVariableSelection/ResultsOtherStepsAndVariableSelection/impute5_1errorK3.Rda
- CVIIMCodeData/OtherStepsAndVariableSelection/ResultsOtherStepsAndVariableSelection/impute5_1errorK5.Rda
- CVIIMCodeData/OtherStepsAndVariableSelection/ResultsOtherStepsAndVariableSelection/impute6_1errorK10.Rda
- CVIIMCodeData/OtherStepsAndVariableSelection/ResultsOtherStepsAndVariableSelection/impute6_1errorK3.Rda
- CVIIMCodeData/OtherStepsAndVariableSelection/ResultsOtherStepsAndVariableSelection/impute6_1errorK5.Rda
- CVIIMCodeData/OtherStepsAndVariableSelection/ResultsOtherStepsAndVariableSelection/tuneboost1_10errorK10.Rda
- CVIIMCodeData/OtherStepsAndVariableSelection/ResultsOtherStepsAndVariableSelection/tuneboost1_1errorK10.Rda
- CVIIMCodeData/OtherStepsAndVariableSelection/ResultsOtherStepsAndVariableSelection/tuneboost1_1errorK3.Rda
- CVIIMCodeData/OtherStepsAndVariableSelection/ResultsOtherStepsAndVariableSelection/tuneboost1_1errorK5.Rda
- CVIIMCodeData/OtherStepsAndVariableSelection/ResultsOtherStepsAndVariableSelection/tuneboost1_2errorK10.Rda
- CVIIMCodeData/OtherStepsAndVariableSelection/ResultsOtherStepsAndVariableSelection/tuneboost1_2errorK3.Rda
- CVIIMCodeData/OtherStepsAndVariableSelection/ResultsOtherStepsAndVariableSelection/tuneboost1_2errorK5.Rda
- CVIIMCodeData/OtherStepsAndVariableSelection/ResultsOtherStepsAndVariableSelection/tuneboost1_3errorK10.Rda
- CVIIMCodeData/OtherStepsAndVariableSelection/ResultsOtherStepsAndVariableSelection/tuneboost1_3errorK5.Rda
- CVIIMCodeData/OtherStepsAndVariableSelection/ResultsOtherStepsAndVariableSelection/tuneboost1_4errorK10.Rda
- CVIIMCodeData/OtherStepsAndVariableSelection/ResultsOtherStepsAndVariableSelection/tuneboost1_4errorK5.Rda
- CVIIMCodeData/OtherStepsAndVariableSelection/ResultsOtherStepsAndVariableSelection/tuneboost1_5errorK10.Rda
- CVIIMCodeData/OtherStepsAndVariableSelection/ResultsOtherStepsAndVariableSelection/tuneboost1_6errorK10.Rda
- CVIIMCodeData/OtherStepsAndVariableSelection/ResultsOtherStepsAndVariableSelection/tuneboost1_7errorK10.Rda
- CVIIMCodeData/OtherStepsAndVariableSelection/ResultsOtherStepsAndVariableSelection/tuneboost1_8errorK10.Rda
- CVIIMCodeData/OtherStepsAndVariableSelection/ResultsOtherStepsAndVariableSelection/tuneboost1_9errorK10.Rda
- CVIIMCodeData/OtherStepsAndVariableSelection/ResultsOtherStepsAndVariableSelection/tuneboost2_10errorK10.Rda
- CVIIMCodeData/OtherStepsAndVariableSelection/ResultsOtherStepsAndVariableSelection/tuneboost2_1errorK10.Rda
- CVIIMCodeData/OtherStepsAndVariableSelection/ResultsOtherStepsAndVariableSelection/tuneboost2_1errorK3.Rda
- CVIIMCodeData/OtherStepsAndVariableSelection/ResultsOtherStepsAndVariableSelection/tuneboost2_1errorK5.Rda
- CVIIMCodeData/OtherStepsAndVariableSelection/ResultsOtherStepsAndVariableSelection/tuneboost2_2errorK10.Rda
- CVIIMCodeData/OtherStepsAndVariableSelection/ResultsOtherStepsAndVariableSelection/tuneboost2_2errorK3.Rda
- CVIIMCodeData/OtherStepsAndVariableSelection/ResultsOtherStepsAndVariableSelection/tuneboost2_2errorK5.Rda
- CVIIMCodeData/OtherStepsAndVariableSelection/ResultsOtherStepsAndVariableSelection/tuneboost2_3errorK10.Rda
- CVIIMCodeData/OtherStepsAndVariableSelection/ResultsOtherStepsAndVariableSelection/tuneboost2_3errorK5.Rda
- CVIIMCodeData/OtherStepsAndVariableSelection/ResultsOtherStepsAndVariableSelection/tuneboost2_4errorK10.Rda
- CVIIMCodeData/OtherStepsAndVariableSelection/ResultsOtherStepsAndVariableSelection/tuneboost2_4errorK5.Rda
- CVIIMCodeData/OtherStepsAndVariableSelection/ResultsOtherStepsAndVariableSelection/tuneboost2_5errorK10.Rda
- CVIIMCodeData/OtherStepsAndVariableSelection/ResultsOtherStepsAndVariableSelection/tuneboost2_6errorK10.Rda
- CVIIMCodeData/OtherStepsAndVariableSelection/ResultsOtherStepsAndVariableSelection/tuneboost2_7errorK10.Rda
- CVIIMCodeData/OtherStepsAndVariableSelection/ResultsOtherStepsAndVariableSelection/tuneboost2_8errorK10.Rda
- CVIIMCodeData/OtherStepsAndVariableSelection/ResultsOtherStepsAndVariableSelection/tuneboost2_9errorK10.Rda
- CVIIMCodeData/OtherStepsAndVariableSelection/ResultsOtherStepsAndVariableSelection/tuneboost3_10errorK10.Rda
- CVIIMCodeData/OtherStepsAndVariableSelection/ResultsOtherStepsAndVariableSelection/tuneboost3_1errorK10.Rda
- CVIIMCodeData/OtherStepsAndVariableSelection/ResultsOtherStepsAndVariableSelection/tuneboost3_1errorK3.Rda
- CVIIMCodeData/OtherStepsAndVariableSelection/ResultsOtherStepsAndVariableSelection/tuneboost3_1errorK5.Rda
- CVIIMCodeData/OtherStepsAndVariableSelection/ResultsOtherStepsAndVariableSelection/tuneboost3_2errorK10.Rda
- CVIIMCodeData/OtherStepsAndVariableSelection/ResultsOtherStepsAndVariableSelection/tuneboost3_2errorK3.Rda
- CVIIMCodeData/OtherStepsAndVariableSelection/ResultsOtherStepsAndVariableSelection/tuneboost3_2errorK5.Rda
- CVIIMCodeData/OtherStepsAndVariableSelection/ResultsOtherStepsAndVariableSelection/tuneboost3_3errorK10.Rda
- CVIIMCodeData/OtherStepsAndVariableSelection/ResultsOtherStepsAndVariableSelection/tuneboost3_3errorK5.Rda
- CVIIMCodeData/OtherStepsAndVariableSelection/ResultsOtherStepsAndVariableSelection/tuneboost3_4errorK10.Rda
- CVIIMCodeData/OtherStepsAndVariableSelection/ResultsOtherStepsAndVariableSelection/tuneboost3_4errorK5.Rda
- CVIIMCodeData/OtherStepsAndVariableSelection/ResultsOtherStepsAndVariableSelection/tuneboost3_5errorK10.Rda
- CVIIMCodeData/OtherStepsAndVariableSelection/ResultsOtherStepsAndVariableSelection/tuneboost3_6errorK10.Rda
- CVIIMCodeData/OtherStepsAndVariableSelection/ResultsOtherStepsAndVariableSelection/tuneboost3_7errorK10.Rda
- CVIIMCodeData/OtherStepsAndVariableSelection/ResultsOtherStepsAndVariableSelection/tuneboost3_8errorK10.Rda
- CVIIMCodeData/OtherStepsAndVariableSelection/ResultsOtherStepsAndVariableSelection/tuneboost3_9errorK10.Rda
- CVIIMCodeData/OtherStepsAndVariableSelection/ResultsOtherStepsAndVariableSelection/tuneboost4_10errorK10.Rda
- CVIIMCodeData/OtherStepsAndVariableSelection/ResultsOtherStepsAndVariableSelection/tuneboost4_1errorK10.Rda
- CVIIMCodeData/OtherStepsAndVariableSelection/ResultsOtherStepsAndVariableSelection/tuneboost4_1errorK3.Rda
- CVIIMCodeData/OtherStepsAndVariableSelection/ResultsOtherStepsAndVariableSelection/tuneboost4_1errorK5.Rda
- CVIIMCodeData/OtherStepsAndVariableSelection/ResultsOtherStepsAndVariableSelection/tuneboost4_2errorK10.Rda
- CVIIMCodeData/OtherStepsAndVariableSelection/ResultsOtherStepsAndVariableSelection/tuneboost4_2errorK3.Rda
- CVIIMCodeData/OtherStepsAndVariableSelection/ResultsOtherStepsAndVariableSelection/tuneboost4_2errorK5.Rda
- CVIIMCodeData/OtherStepsAndVariableSelection/ResultsOtherStepsAndVariableSelection/tuneboost4_3errorK10.Rda
- CVIIMCodeData/OtherStepsAndVariableSelection/ResultsOtherStepsAndVariableSelection/tuneboost4_3errorK5.Rda
- CVIIMCodeData/OtherStepsAndVariableSelection/ResultsOtherStepsAndVariableSelection/tuneboost4_4errorK10.Rda
- CVIIMCodeData/OtherStepsAndVariableSelection/ResultsOtherStepsAndVariableSelection/tuneboost4_4errorK5.Rda
- CVIIMCodeData/OtherStepsAndVariableSelection/ResultsOtherStepsAndVariableSelection/tuneboost4_5errorK10.Rda
- CVIIMCodeData/OtherStepsAndVariableSelection/ResultsOtherStepsAndVariableSelection/tuneboost4_6errorK10.Rda
- CVIIMCodeData/OtherStepsAndVariableSelection/ResultsOtherStepsAndVariableSelection/tuneboost4_7errorK10.Rda
- CVIIMCodeData/OtherStepsAndVariableSelection/ResultsOtherStepsAndVariableSelection/tuneboost4_8errorK10.Rda
- CVIIMCodeData/OtherStepsAndVariableSelection/ResultsOtherStepsAndVariableSelection/tuneboost4_9errorK10.Rda
- CVIIMCodeData/OtherStepsAndVariableSelection/ResultsOtherStepsAndVariableSelection/tunelasso1_1errorK10.Rda
- CVIIMCodeData/OtherStepsAndVariableSelection/ResultsOtherStepsAndVariableSelection/tunelasso1_1errorK3.Rda
- CVIIMCodeData/OtherStepsAndVariableSelection/ResultsOtherStepsAndVariableSelection/tunelasso1_1errorK5.Rda
- CVIIMCodeData/OtherStepsAndVariableSelection/ResultsOtherStepsAndVariableSelection/tunelasso2_1errorK10.Rda
- CVIIMCodeData/OtherStepsAndVariableSelection/ResultsOtherStepsAndVariableSelection/tunelasso2_1errorK3.Rda
- CVIIMCodeData/OtherStepsAndVariableSelection/ResultsOtherStepsAndVariableSelection/tunelasso2_1errorK5.Rda
- CVIIMCodeData/OtherStepsAndVariableSelection/ResultsOtherStepsAndVariableSelection/tunelasso2_2errorK10.Rda
- CVIIMCodeData/OtherStepsAndVariableSelection/ResultsOtherStepsAndVariableSelection/tunelasso2_2errorK3.Rda
- CVIIMCodeData/OtherStepsAndVariableSelection/ResultsOtherStepsAndVariableSelection/tunelasso2_2errorK5.Rda
- CVIIMCodeData/OtherStepsAndVariableSelection/ResultsOtherStepsAndVariableSelection/tunelasso3_1errorK10.Rda
- CVIIMCodeData/OtherStepsAndVariableSelection/ResultsOtherStepsAndVariableSelection/tunelasso3_1errorK3.Rda
- CVIIMCodeData/OtherStepsAndVariableSelection/ResultsOtherStepsAndVariableSelection/tunelasso3_1errorK5.Rda
- CVIIMCodeData/OtherStepsAndVariableSelection/ResultsOtherStepsAndVariableSelection/tunelasso3_2errorK10.Rda
- CVIIMCodeData/OtherStepsAndVariableSelection/ResultsOtherStepsAndVariableSelection/tunelasso3_2errorK3.Rda
- CVIIMCodeData/OtherStepsAndVariableSelection/ResultsOtherStepsAndVariableSelection/tunelasso3_2errorK5.Rda
- CVIIMCodeData/OtherStepsAndVariableSelection/ResultsOtherStepsAndVariableSelection/tunelasso4_1errorK10.Rda
- CVIIMCodeData/OtherStepsAndVariableSelection/ResultsOtherStepsAndVariableSelection/tunelasso4_1errorK3.Rda
- CVIIMCodeData/OtherStepsAndVariableSelection/ResultsOtherStepsAndVariableSelection/tunelasso4_1errorK5.Rda
- CVIIMCodeData/OtherStepsAndVariableSelection/ResultsOtherStepsAndVariableSelection/tunelasso4_2errorK10.Rda
- CVIIMCodeData/OtherStepsAndVariableSelection/ResultsOtherStepsAndVariableSelection/tunelasso4_2errorK3.Rda
- CVIIMCodeData/OtherStepsAndVariableSelection/ResultsOtherStepsAndVariableSelection/tunelasso4_2errorK5.Rda
- CVIIMCodeData/OtherStepsAndVariableSelection/ResultsOtherStepsAndVariableSelection/tunenearnei1_1errorK10.Rda
- CVIIMCodeData/OtherStepsAndVariableSelection/ResultsOtherStepsAndVariableSelection/tunenearnei1_1errorK3.Rda
- CVIIMCodeData/OtherStepsAndVariableSelection/ResultsOtherStepsAndVariableSelection/tunenearnei1_1errorK5.Rda
- CVIIMCodeData/OtherStepsAndVariableSelection/ResultsOtherStepsAndVariableSelection/tunenearnei2_1errorK10.Rda
- CVIIMCodeData/OtherStepsAndVariableSelection/ResultsOtherStepsAndVariableSelection/tunenearnei2_1errorK3.Rda
- CVIIMCodeData/OtherStepsAndVariableSelection/ResultsOtherStepsAndVariableSelection/tunenearnei2_1errorK5.Rda
- CVIIMCodeData/OtherStepsAndVariableSelection/ResultsOtherStepsAndVariableSelection/tunenearnei3_1errorK10.Rda
- CVIIMCodeData/OtherStepsAndVariableSelection/ResultsOtherStepsAndVariableSelection/tunenearnei3_1errorK3.Rda
- CVIIMCodeData/OtherStepsAndVariableSelection/ResultsOtherStepsAndVariableSelection/tunenearnei3_1errorK5.Rda
- CVIIMCodeData/OtherStepsAndVariableSelection/ResultsOtherStepsAndVariableSelection/tunenearnei4_1errorK10.Rda
- CVIIMCodeData/OtherStepsAndVariableSelection/ResultsOtherStepsAndVariableSelection/tunenearnei4_1errorK3.Rda
- CVIIMCodeData/OtherStepsAndVariableSelection/ResultsOtherStepsAndVariableSelection/tunenearnei4_1errorK5.Rda
- CVIIMCodeData/OtherStepsAndVariableSelection/ResultsOtherStepsAndVariableSelection/tunensc1_1errorK10.Rda
- CVIIMCodeData/OtherStepsAndVariableSelection/ResultsOtherStepsAndVariableSelection/tunensc1_1errorK3.Rda
- CVIIMCodeData/OtherStepsAndVariableSelection/ResultsOtherStepsAndVariableSelection/tunensc1_1errorK5.Rda
- CVIIMCodeData/OtherStepsAndVariableSelection/ResultsOtherStepsAndVariableSelection/tunensc2_1errorK10.Rda
[truncated: 887 more entries]
