# Supplementary material for: A measure of the impact of CV incompleteness on prediction error estimation with application to PCA and normalization
Source: BMC Med Res Methodol. 2015 Nov 4;15:95. doi: 10.1186/s12874-015-0088-9 (PMC4634762; doi:10.1186/s12874-015-0088-9)
Supplement: Additional file 1 — Zipped folder containing all necessary R-Code to reproduce and evaluate the real-data analyses and simulations presented in the paper and in Additional file 2 , as well as Rda-files containing all fold errors computed in the real-data analysis enabling fast evaluation of the corresponding results. (ZIP16691 kb) [file 12874_2015_88_MOESM1_ESM.zip › CVIIMCodeData/AddOnFunctionsetc/KostkaFunctions/extractAffybatch.r]

###extract affyBatch-Funktion (Indices (inds) aus  AfffyBatch (abo))
extractAffybatch<-function(inds,abo){
exprs<-exprs(abo[,inds])
phenoData<-phenoData(abo)[inds,]
description<-new('MIAME')
description@title<-'Extracted Affy Batch'
notes(description)<-'do not read this'
exprs(abo)<-exprs
phenoData(abo)<-phenoData
experimentData(abo)<-description
#abo@description<-description
protocolData(abo)<-protocolData(abo)[inds,]
featureData(abo)<-featureData(abo)[inds,]
 abo
}
