# Supplementary material for: A measure of the impact of CV incompleteness on prediction error estimation with application to PCA and normalization
Source: BMC Med Res Methodol. 2015 Nov 4;15:95. doi: 10.1186/s12874-015-0088-9 (PMC4634762; doi:10.1186/s12874-015-0088-9)
Supplement: Additional file 1 — Zipped folder containing all necessary R-Code to reproduce and evaluate the real-data analyses and simulations presented in the paper and in Additional file 2 , as well as Rda-files containing all fold errors computed in the real-data analysis enabling fast evaluation of the corresponding results. (ZIP16691 kb) [file 12874_2015_88_MOESM1_ESM.zip › CVIIMCodeData/AddOnFunctionsetc/KostkaFunctions/READMEKostkaFunctions.txt]

The functions contained in the folder this README file is found in,
are unexceptionally used by the functions 'RMAparam', 'RMAaddon',
'RMAVSNparam' and 'RMAVSNaddon' found in the script 
"Normalization_functions.R".

They are sourced by the scripts in which the full and incomplete
CV analyses with regard to normalization are performed.
