# Supplementary material for: A measure of the impact of CV incompleteness on prediction error estimation with application to PCA and normalization
Source: BMC Med Res Methodol. 2015 Nov 4;15:95. doi: 10.1186/s12874-015-0088-9 (PMC4634762; doi:10.1186/s12874-015-0088-9)
Supplement: Additional file 1 — Zipped folder containing all necessary R-Code to reproduce and evaluate the real-data analyses and simulations presented in the paper and in Additional file 2 , as well as Rda-files containing all fold errors computed in the real-data analysis enabling fast evaluation of the corresponding results. (ZIP16691 kb) [file 12874_2015_88_MOESM1_ESM.zip › CVIIMCodeData/AddOnFunctionsetc/KostkaFunctions/Rpack/normalize_AffyBatch_qnt_val.R]

"normalize.AffyBatch.qnt.val" <-
function (abatch, type = c("separate", "pmonly", "mmonly", "together")) 
{
    type <- match.arg(type)
    if ((type == "pmonly") | (type == "separate")) {
        pms  <- unlist(pmindex(abatch))
        noNA <- rowSums(is.na(intensity(abatch)[pms, , drop = FALSE])) == 
            0
       pms <- pms[noNA]         
       # intensity(abatch)[pms, ] <- normalize.quantiles(intensity(abatch)[pms, 
       #     , drop = FALSE], copy = FALSE)
       tmp = normalize.qnt.val(intensity(abatch)[pms,,drop=FALSE])
       intensity(abatch)[pms, ] = tmp$x
       description(abatch)@preprocessing = c(description(abatch)@preprocessing,
       list(val=list(method="rma",mqnts=tmp$mqnts))) 
    }
    if ((type == "mmonly") | (type == "separate")) {
        mms <- unlist(mmindex(abatch))
        noNA <- rowSums(is.na(intensity(abatch)[mms, , drop = FALSE])) == 
            0
        mms <- mms[noNA]
        #intensity(abatch)[mms, ] <- normalize.quantiles(intensity(abatch)[mms, 
        #    , drop = FALSE], copy = FALSE)
        tmp = normalize.qnt.val(intensity(abatch)[mms,,drop=FALSE])
        intensity(abatch)[pms, ] = tmp$x
        description(abatch)@preprocessing = c(description(abatch)@preprocessing,
        list(val=list(method="rma",mqnts=tmp$mqnts))) 
    }
    if (type == "together") {
        pms <- unlist(indexProbes(abatch, "both"))
        #intensity(abatch)[pms, ] <- normalize.quantiles(intensity(abatch)[pms, 
        #    , drop = FALSE], copy = FALSE)
        tmp = normalize.qnt.val(intensity(abatch)[mms,,drop=FALSE])
        intensity(abatch)[pms, ] = tmp$x
        description(abatch)@preprocessing = c(description(abatch)@preprocessing,
        list(val=list(method="rma",mqnts=tmp$mqnts))) 
    }

    return(abatch)
}
