# Supplementary material for: A measure of the impact of CV incompleteness on prediction error estimation with application to PCA and normalization
Source: BMC Med Res Methodol. 2015 Nov 4;15:95. doi: 10.1186/s12874-015-0088-9 (PMC4634762; doi:10.1186/s12874-015-0088-9)
Supplement: Additional file 1 — Zipped folder containing all necessary R-Code to reproduce and evaluate the real-data analyses and simulations presented in the paper and in Additional file 2 , as well as Rda-files containing all fold errors computed in the real-data analysis enabling fast evaluation of the corresponding results. (ZIP16691 kb) [file 12874_2015_88_MOESM1_ESM.zip › CVIIMCodeData/AddOnFunctionsetc/KostkaFunctions/Rpack/normalize_qnt_val.R]

"normalize.qnt.val" <-
function(x){


    rows <- dim(x)[1]
    cols <- dim(x)[2]
    if (!is.matrix(x)) {
        stop("Matrix expected in normalize.quantiles")
    }

    x.order = apply(x,2,function(x) sort.list(x))
    x.sort  = sapply(1:cols,function(i) x[x.order[,i],i])
    mqnts   = rowMeans(x.sort) 
    x.norm  = sapply(1:cols,function(i) mqnts[sort.list(x.order[,i])])
    
    return(list(x=x.norm,mqnts=mqnts))
}
