# Supplementary material for: A measure of the impact of CV incompleteness on prediction error estimation with application to PCA and normalization
Source: BMC Med Res Methodol. 2015 Nov 4;15:95. doi: 10.1186/s12874-015-0088-9 (PMC4634762; doi:10.1186/s12874-015-0088-9)
Supplement: Additional file 1 — Zipped folder containing all necessary R-Code to reproduce and evaluate the real-data analyses and simulations presented in the paper and in Additional file 2 , as well as Rda-files containing all fold errors computed in the real-data analysis enabling fast evaluation of the corresponding results. (ZIP16691 kb) [file 12874_2015_88_MOESM1_ESM.zip › CVIIMCodeData/AddOnFunctionsetc/KostkaFunctions/Rpack/pamr_fil.R]

library(pamr)

pamr.fil <- function(eset,labs,fil=TRUE){
#########################################
    ##=== reshape data
    traindat = list(x=exprs(eset),y=labs)

    if(fil){
      ##=== filter genes
      library(genefilter)
      X        = traindat$x
      mads       <- apply(X,1,mad)
      cmad       <- quantile(mads,.25)
      f1         <- pOverA(0.25, quantile(X,.25))      ## 25% of gene-vals are large
      f2         <- function(x) (mad(x) > cmad)        ## cutoff on variation
      ff         <- filterfun(f1, f2)
      keep       <- genefilter(X, ff)
      X          <- X[keep,]
      traindat$x <- X
    }else{
      keep = rep(TRUE,dim(traindat$x)[1])
    }

    ##=== learn classifier
    library(pamr)
    sig      = pamr.train(traindat)
    sig.cv   = pamr.cv(sig,traindat)
    cands    = sig.cv$error == min(sig.cv$error)
    thresh   = max(sig.cv$threshold[cands])

    ##=== build prediction rule
    rule.env = new.env()
    assign("sig"    , sig   , envir=rule.env)
    assign("thresh" , thresh , envir=rule.env)
    assign("keep"   , keep   , envir=rule.env)
    rule = function(x){
    ###################
        x = x[keep,]
        library(pamr)
        pamr.predict(sig,as.matrix(x),thresh,type="posterior") 
   }
   environment(rule) <- rule.env
  
   return(rule)
}
