# Supplementary material for: A measure of the impact of CV incompleteness on prediction error estimation with application to PCA and normalization
Source: BMC Med Res Methodol. 2015 Nov 4;15:95. doi: 10.1186/s12874-015-0088-9 (PMC4634762; doi:10.1186/s12874-015-0088-9)
Supplement: Additional file 1 — Zipped folder containing all necessary R-Code to reproduce and evaluate the real-data analyses and simulations presented in the paper and in Additional file 2 , as well as Rda-files containing all fold errors computed in the real-data analysis enabling fast evaluation of the corresponding results. (ZIP16691 kb) [file 12874_2015_88_MOESM1_ESM.zip › CVIIMCodeData/AddOnFunctionsetc/KostkaFunctions/Rpack/summarize_val.R]

"summarize.val" <-
function(abo){
 ###############################

  
   expr.set <- abo
   plmset <- rmaPLM(abo, background = FALSE, normalize = FALSE)
   exprs(expr.set) = coefs(plmset)
   expr.set@experimentData@preprocessing$scale <- "log2"
   expr.set@experimentData@preprocessing$rmaPLM.settings <- plmset@model.description$modelsettings
   probe.effects  = coefs.probe(plmset) ##=== safe pars
   expr.set@experimentData@preprocessing$val$probe.effects = probe.effects
  pm.index <- unique(unlist(indexProbes(x, "pm",row.names(coefs(x)))))
            rows <- x@nrow
            cols <- x@ncol
            pm.x.locs <- pm.index%%rows
            pm.x.locs[pm.x.locs == 0] <- rows
            pm.y.locs <- pm.index%/%rows + 1
            xycoor <- matrix(cbind(pm.x.locs,pm.y.locs),ncol=2)
            xycoor2 <- matrix(cbind(pm.x.locs,pm.y.locs+1),ncol=2)


            if (is.element(type,c("weights"))){
              if (any(dim(x@weights[[1]]) ==0) & any(dim(x@weights[[2]]) ==0)){
                stop("Sorry this PLMset does not appear to have weights\n");
              }
              if (which == 0){
                which <- 1:max(dim(x@weights[[1]])[2], dim(x@weights[[2]])[2])
              }
            }


   return(expr.set)
}
