# Supplementary material for: A measure of the impact of CV incompleteness on prediction error estimation with application to PCA and normalization
Source: BMC Med Res Methodol. 2015 Nov 4;15:95. doi: 10.1186/s12874-015-0088-9 (PMC4634762; doi:10.1186/s12874-015-0088-9)
Supplement: Additional file 1 — Zipped folder containing all necessary R-Code to reproduce and evaluate the real-data analyses and simulations presented in the paper and in Additional file 2 , as well as Rda-files containing all fold errors computed in the real-data analysis enabling fast evaluation of the corresponding results. (ZIP16691 kb) [file 12874_2015_88_MOESM1_ESM.zip › CVIIMCodeData/AddOnFunctionsetc/KostkaFunctions/Rpack/wrap_gen.r]

##=== perform rma and vsn
##    in a generic single chip way...

######################################
wrap.gen <- function(abo,method="vsn")
######################################
{

  if(method=="rma")
  {
    expr.set        = abo
    abo.bg          = bg.correct(abo,"rma")
    ##=== no quantiles available
    abo.nrm         = abo.bg  
    plmset          = rmaPLM(abo.nrm, background = FALSE, normalize = FALSE)
    exprs(expr.set) = coefs(plmset)
    return(expr.set)

  }
  if(method=="vsn")
  {
    expr.set        = abo
    ##=== no estimation possible
    abo.nrm         = abo ; exprs(abo.nrm) = exp(as.matrix(asinh(exprs(abo))))
    plmset          = rmaPLM(abo.nrm, background = FALSE, normalize = FALSE)
    exprs(expr.set) = coefs(plmset)
    return(expr.set)
  }
  stop("\n method not supported \n")
}
