# Supplementary material for: A measure of the impact of CV incompleteness on prediction error estimation with application to PCA and normalization
Source: BMC Med Res Methodol. 2015 Nov 4;15:95. doi: 10.1186/s12874-015-0088-9 (PMC4634762; doi:10.1186/s12874-015-0088-9)
Supplement: Additional file 1 — Zipped folder containing all necessary R-Code to reproduce and evaluate the real-data analyses and simulations presented in the paper and in Additional file 2 , as well as Rda-files containing all fold errors computed in the real-data analysis enabling fast evaluation of the corresponding results. (ZIP16691 kb) [file 12874_2015_88_MOESM1_ESM.zip › CVIIMCodeData/AddOnFunctionsetc/KostkaFunctions/Rpack/wrap_val_add.R]

"wrap.val.add" <-
function(abo,scale,method="vsn")
#################################################

{
 if(!exists("summarize.add")) source("./summarize_val.r")
 if(method=="rma")
 {
#    if(!exists("normalize.quantiles.add")) source("./normalize_quantiles_val.r")
    abo.bg  =  bg.correct(abo,"rma")
    abo.nrm =  normalize.qnt.add(abo,scale$mqnts)
    eset    =  summarize.add(abo.nrm,scale$probe.effects)
    return(eset)
 }
 if(method=="vsn")
 {
    if(!exists("normalize.vsn.add")) source("./normalize_vsn_val.r"      )
    abo.nrm =  normalize.vsn.add(abo,scale$vsn.scale)
    eset    =  summarize.add(abo.nrm,scale$probe.effects)
    return(eset)
 }
 stop(" \n please provide a valid method string. thnx. \n")
}
