# Supplementary material for: A measure of the impact of CV incompleteness on prediction error estimation with application to PCA and normalization
Source: BMC Med Res Methodol. 2015 Nov 4;15:95. doi: 10.1186/s12874-015-0088-9 (PMC4634762; doi:10.1186/s12874-015-0088-9)
Supplement: Additional file 1 — Zipped folder containing all necessary R-Code to reproduce and evaluate the real-data analyses and simulations presented in the paper and in Additional file 2 , as well as Rda-files containing all fold errors computed in the real-data analysis enabling fast evaluation of the corresponding results. (ZIP16691 kb) [file 12874_2015_88_MOESM1_ESM.zip › CVIIMCodeData/DataRetrieval/DataSetsNormalization/E-GEOD-46053.R]

datasetid <- "E-GEOD-46053"

newfolder <- paste("./CVIIMCodeData/DataRetrieval/DataSetsNormalization/", datasetid, sep="")


library("ArrayExpress")


getAE(datasetid, path = newfolder, type = "raw")


adf <- try(read.AnnotatedDataFrame(paste(newfolder, "/", datasetid, ".sdrf.txt", sep="")))
if(class(adf)!="try-error") {
  datainfo <- adf@data
} else {
  
}


usedindices <- grep("(i.e. no cocultured)", datainfo$'FactorValue..culture.condition.', invert=TRUE)
datainfo <- datainfo[usedindices,]


celfiles <- datainfo$'Array.Data.File'
allcelfiles <- grep(".CEL", list.files(newfolder), value=TRUE)

celfilestodelete <- setdiff(allcelfiles, celfiles)

for(i in seq(along=celfilestodelete)) {
  if(file.exists(paste(newfolder, "/", celfilestodelete[i], sep=""))) 
    file.remove(paste(newfolder, "/", celfilestodelete[i], sep=""))
}


library("affy")

wdsafe <- getwd()
setwd(newfolder)
aboall <- ReadAffy()
setwd(wdsafe)


library(docval)


functionfolder <- "./CVIIMCodeData/AddOnFunctionsetc/KostkaFunctions/"

allrscripts <- list.files(paste(functionfolder, "Rpack", sep=""), full.names = TRUE)
for(i in seq(along=allrscripts))
  source(allrscripts[i])

source(paste(functionfolder, "summarize_val.R",sep=''))
source(paste(functionfolder, "summarize_add.R",sep=''))
source(paste(functionfolder,'extractAffybatch.r',sep=''))


source("./CVIIMCodeData/AddOnFunctionsetc/Normalization_functions.R")


Xnormwhole <- RMAparam(1:length(aboall), aboall)$normdata


all(rownames(Xnormwhole)[nrow(Xnormwhole):1]==datainfo$'Array.Data.File')

datainfo <- datainfo[nrow(datainfo):1,]

y <- factor(as.numeric(datainfo$'Characteristics..tissue.source.'=="multiple myeloma (MM) patient")+1)
names(y) <- rownames(Xnormwhole)
save(y, file=paste(newfolder, "/target_variable.Rda", sep=""))


filesinfolder <- list.files(newfolder)

zipfileind <- which(sapply(filesinfolder, function(x) {
  splitted <- strsplit(x, split="")[[1]]
  paste(splitted[(length(splitted)-2):length(splitted)], collapse="")=="zip"
}))

zipfiles <- filesinfolder[zipfileind]

for(i in seq(along=zipfiles)) {
  if(file.exists(paste(newfolder, "/", zipfiles[i], sep=""))) 
    file.remove(paste(newfolder, "/", zipfiles[i], sep=""))
}


library("CMA")

K <- 5; niter <- 2

cvdatasets <- GenerateLearningsets(y = y, method = "CV", fold = K, niter = niter)

tunenestedcv <- tune(Xnormwhole, y, learningsets = cvdatasets, classifier = scdaCMA)

which.min(tunenestedcv@tuneres[[1]])

nestedcrossval <- classification(Xnormwhole, y, learningsets = cvdatasets, 
  classifier = scdaCMA, tuneres = tunenestedcv)
misclassnestedcv <- evaluation(nestedcrossval, measure = "misclassification")

errortunensc11K3addon <- matrix(misclassnestedcv@score, nrow=K, ncol=niter)

errortunensc11K3addon 

mean(errortunensc11K3addon)
min(c(mean(y==1), mean(y==2)))
