# Supplementary material for: A measure of the impact of CV incompleteness on prediction error estimation with application to PCA and normalization
Source: BMC Med Res Methodol. 2015 Nov 4;15:95. doi: 10.1186/s12874-015-0088-9 (PMC4634762; doi:10.1186/s12874-015-0088-9)
Supplement: Additional file 1 — Zipped folder containing all necessary R-Code to reproduce and evaluate the real-data analyses and simulations presented in the paper and in Additional file 2 , as well as Rda-files containing all fold errors computed in the real-data analysis enabling fast evaluation of the corresponding results. (ZIP16691 kb) [file 12874_2015_88_MOESM1_ESM.zip › CVIIMCodeData/DataRetrieval/DataSetsPCA/E-GEOD-48153.R]

datasetid <- "E-GEOD-48153"


library("ArrayExpress")
getAE(datasetid, path = paste("./CVIIMCodeData/DataRetrieval/DataSetsPCA/", datasetid, sep=""), type = "processed")


try(adf <- read.AnnotatedDataFrame(paste("./CVIIMCodeData/DataRetrieval/DataSetsPCA/", datasetid,"/", datasetid, ".sdrf.txt", sep="")))
if(exists("adf"))
  datainfo <- adf@data


table(datainfo$'Characteristics..disease.state.')

datainfo <- datainfo[datainfo$'Characteristics..disease.state.' %in% c("healthy", "sMDS"),]


files <- grep("_sample_table.txt", list.files(paste("./CVIIMCodeData/DataRetrieval/DataSetsPCA/", datasetid, sep=""), full.names=TRUE), value=TRUE)

datainfonames <- gsub(" 1", "", rownames(datainfo))

files.names2 <- sapply(files, function(x) strsplit(x, split=paste("./CVIIMCodeData/DataRetrieval/DataSetsPCA/", datasetid, "/", sep=""))[[1]][2])
filesnames <- sapply(files.names2, function(x) strsplit(x, split="_sample_table.txt")[[1]])
names(filesnames) <- NULL


files <- files[filesnames %in% datainfonames]


files.names2 <- sapply(files, function(x) strsplit(x, split=paste("./CVIIMCodeData/DataRetrieval/DataSetsPCA/", datasetid, "/", sep=""))[[1]][2])
filesnames <- sapply(files.names2, function(x) strsplit(x, split="_sample_table.txt")[[1]])
names(filesnames) <- NULL


all(filesnames==datainfonames[length(datainfonames):1])


datainfo <- datainfo[nrow(datainfo):1,]


head(readLines(files[1]))


sampletemp <- readLines(files[1])[-1]
datamat <- matrix(nrow=length(files), ncol=length(sampletemp))

nit <- nrow(datamat)
for(i in seq(along=files)) {
  sampletemp <- readLines(files[i])[-1]
  datamat[i,] <- sapply(sampletemp, function(x) as.numeric(strsplit(x, split="\t")[[1]][2]))
  cat(paste("Sample", i, "of", nit), "\n")
}


X <- as.matrix(datamat)


y <- factor(as.numeric(datainfo$'Characteristics..disease.state.'=="sMDS") + 1)


save(X, y, file="./CVIIMCodeData/DataRetrieval/DataSetsPCA/E-GEOD-48153.Rda")


rm(list=ls()); gc()

if(FALSE) {


load("./CVIIMCodeData/DataRetrieval/DataSetsPCA/E-GEOD-48153.Rda")

library("CMA")

K <- 5; niter <- 2

cvdatasets <- GenerateLearningsets(y = y, method = "CV", fold = K, niter = niter)


geneselobj <- GeneSelection(X, y, learningsets = cvdatasets, method="t.test")

tunenestedcv <- tune(X, y, learningsets = cvdatasets, genesel=geneselobj, nbgene=1000, classifier = scdaCMA)

which.min(tunenestedcv@tuneres[[1]])

nestedcrossval <- classification(X, y, learningsets = cvdatasets, 
  classifier = scdaCMA, tuneres = tunenestedcv)
misclassnestedcv <- evaluation(nestedcrossval, measure = "misclassification")

errortunensc11K3addon <- matrix(misclassnestedcv@score, nrow=K, ncol=niter)

errortunensc11K3addon 


nestedcrossval <- classification(X, y, learningsets = cvdatasets, 
  classifier = scdaCMA, gensel=geneselobj, delta=median(unlist(tunenestedcv@tuneres)))
misclassnestedcv <- evaluation(nestedcrossval, measure = "misclassification")

errortunensc11K3addon <- matrix(misclassnestedcv@score, nrow=K, ncol=niter)

errortunensc11K3addon 


mean(errortunensc11K3addon)
min(c(mean(y==1), mean(y==2)))


source("./CVIIMCodeData/AddOnFunctionsetc/compplot.R")
compplot(data=X, groups=y, groupsy=y)


}
