# Supplementary material for: A measure of the impact of CV incompleteness on prediction error estimation with application to PCA and normalization
Source: BMC Med Res Methodol. 2015 Nov 4;15:95. doi: 10.1186/s12874-015-0088-9 (PMC4634762; doi:10.1186/s12874-015-0088-9)
Supplement: Additional file 1 — Zipped folder containing all necessary R-Code to reproduce and evaluate the real-data analyses and simulations presented in the paper and in Additional file 2 , as well as Rda-files containing all fold errors computed in the real-data analysis enabling fast evaluation of the corresponding results. (ZIP16691 kb) [file 12874_2015_88_MOESM1_ESM.zip › CVIIMCodeData/DataRetrieval/DataSetsPCA/GSE33205.R]

library("GEOquery")

download.file(url="ftp://ftp.ncbi.nlm.nih.gov/geo/series/GSE33nnn/GSE33205/matrix/GSE33205_series_matrix.txt.gz", destfile="./CVIIMCodeData/DataRetrieval/DataSetsPCA/GSE33205/GSE33205_series_matrix.txt.gz")

X1 <- getGEO(file="./CVIIMCodeData/DataRetrieval/DataSetsPCA/GSE33205/GSE33205_series_matrix.txt.gz")


Xdata <- exprs(X1)

Xpheno <- phenoData(X1)
Xpheno2 <- pData(Xpheno)

table(Xpheno2$characteristics_ch1.1)


all(Xpheno2$geo_accession==colnames(Xdata))


X <- t(Xdata)
ytemp <- Xpheno2$characteristics_ch1.1
y <- rep(1, length(ytemp))
y[ytemp=="sample type: tumor"] <- 2
y <- as.factor(y)

set.seed(1234); subsettumor <- sort(sample(which(y==2), size=sum(y==1)))


subsetall <- sort(c(subsettumor, which(y==1)))

X <- X[subsetall,]
y <- y[subsetall]

save(X, y, file="./CVIIMCodeData/DataRetrieval/DataSetsPCA/GSE33205.Rda")

rm(list=ls())
