# Supplementary material for: A measure of the impact of CV incompleteness on prediction error estimation with application to PCA and normalization
Source: BMC Med Res Methodol. 2015 Nov 4;15:95. doi: 10.1186/s12874-015-0088-9 (PMC4634762; doi:10.1186/s12874-015-0088-9)
Supplement: Additional file 1 — Zipped folder containing all necessary R-Code to reproduce and evaluate the real-data analyses and simulations presented in the paper and in Additional file 2 , as well as Rda-files containing all fold errors computed in the real-data analysis enabling fast evaluation of the corresponding results. (ZIP16691 kb) [file 12874_2015_88_MOESM1_ESM.zip › CVIIMCodeData/DataSets_GenitInfCow_and_ProstatecMethyl/ProstatecMethyl_infos.R]

#######################################################################################
#######################################################################################
#
# This data set was provided by Dr. Thomas Stadler, the fourth author of our paper.
#
# The Rda-file is included in the folder 
# "./CVIIMCodeData/DataSets_GenitInfCow_and_ProstatecMethyl".
#
# The file contains the data in the form of the matrix of the covariates named 'X' 
# and the target variable named 'y'.
#
#######################################################################################
#######################################################################################
