# Supplementary material for: A measure of the impact of CV incompleteness on prediction error estimation with application to PCA and normalization
Source: BMC Med Res Methodol. 2015 Nov 4;15:95. doi: 10.1186/s12874-015-0088-9 (PMC4634762; doi:10.1186/s12874-015-0088-9)
Supplement: Additional file 1 — Zipped folder containing all necessary R-Code to reproduce and evaluate the real-data analyses and simulations presented in the paper and in Additional file 2 , as well as Rda-files containing all fold errors computed in the real-data analysis enabling fast evaluation of the corresponding results. (ZIP16691 kb) [file 12874_2015_88_MOESM1_ESM.zip › CVIIMCodeData/OtherStepsAndVariableSelection/Tuning/TuningBoost1_1_errorK10.R]

set.seed(54559)

load("./CVIIMCodeData/DataRetrieval/DataSetsPCA/GSE33205.Rda")

K <- 10
niter <- 30

library("CMA")


cvdatasets <- GenerateLearningsets(y = y, method = "CV", fold = K, niter = niter)

mstop.grid <- c(50, 100, 200, 500, 1000)


errortuneboost11K10full <- matrix(nrow=K, ncol=niter)

for(i in 1:niter) {

cvdatasets1 <- cvdatasets
cvdatasets1@iter <- K
cvdatasets1@learnmatrix <- cvdatasets@learnmatrix[(1 + (i-1)*K):(K + (i-1)*K),]

tunecv <- tune(X, y, classifier = compBoostCMA, grids = list(mstop = mstop.grid), loss = "binomial")

crossval <- classification(X, y, learningsets = cvdatasets1, 
  classifier = compBoostCMA, mstop = mstop.grid[which.min(tunecv@tuneres[[1]])], loss = "binomial")

misclasscv <- evaluation(crossval, measure = "misclassification")

errortuneboost11K10full[,i] <- misclasscv@score

}


tunenestedcv <- tune(X, y, learningsets = cvdatasets, classifier = compBoostCMA, 
  grids = list(mstop = mstop.grid), loss = "binomial")

nestedcrossval <- classification(X, y, learningsets = cvdatasets, 
  classifier = compBoostCMA, tuneres = tunenestedcv, loss = "binomial")

misclassnestedcv <- evaluation(nestedcrossval, measure = "misclassification")

errortuneboost11K10addon <- matrix(misclassnestedcv@score, nrow=K, ncol=niter)


save(errortuneboost11K10full, errortuneboost11K10addon, 
  file="./CVIIMCodeData/OtherStepsAndVariableSelection/ResultsOtherStepsAndVariableSelection/tuneboost1_1errorK10.Rda")
  
rm(list=ls())
