# Supplementary material for: A measure of the impact of CV incompleteness on prediction error estimation with application to PCA and normalization
Source: BMC Med Res Methodol. 2015 Nov 4;15:95. doi: 10.1186/s12874-015-0088-9 (PMC4634762; doi:10.1186/s12874-015-0088-9)
Supplement: Additional file 1 — Zipped folder containing all necessary R-Code to reproduce and evaluate the real-data analyses and simulations presented in the paper and in Additional file 2 , as well as Rda-files containing all fold errors computed in the real-data analysis enabling fast evaluation of the corresponding results. (ZIP16691 kb) [file 12874_2015_88_MOESM1_ESM.zip › CVIIMCodeData/OtherStepsAndVariableSelection/Tuning/TuningLasso3_1_errorK3.R]

set.seed(7900583)

library("CMA")

load("./CVIIMCodeData/DataRetrieval/DataSetsPCA/ProstatecTranscr.Rda")

K <- 3
niter <- 150


cvdatasets <- GenerateLearningsets(y = y, method = "CV", fold = K, niter = niter)

norm.fraction.grid <- seq(from=0.1, to=0.9, length=9)


errortunelasso31K3full <- matrix(nrow=K, ncol=niter)

for(i in 1:niter) {

cvdatasets1 <- cvdatasets
cvdatasets1@iter <- K
cvdatasets1@learnmatrix <- cvdatasets@learnmatrix[(1 + (i-1)*K):(K + (i-1)*K),]

tunecv <- tune(X, y, classifier = LassoCMA, grids = list(norm.fraction = norm.fraction.grid))

crossval <- classification(X, y, learningsets = cvdatasets1, 
  classifier = LassoCMA, norm.fraction = norm.fraction.grid[which.min(tunecv@tuneres[[1]])])

misclasscv <- evaluation(crossval, measure = "misclassification")

errortunelasso31K3full[,i] <- misclasscv@score

}


tunenestedcv <- tune(X, y, learningsets = cvdatasets, classifier = LassoCMA, 
  grids = list(norm.fraction = norm.fraction.grid))

nestedcrossval <- classification(X, y, learningsets = cvdatasets, 
  classifier = LassoCMA, tuneres = tunenestedcv)

misclassnestedcv <- evaluation(nestedcrossval, measure = "misclassification")

errortunelasso31K3addon <- matrix(misclassnestedcv@score, nrow=K, ncol=niter)


save(errortunelasso31K3full, errortunelasso31K3addon, 
  file="./CVIIMCodeData/OtherStepsAndVariableSelection/ResultsOtherStepsAndVariableSelection/tunelasso3_1errorK3.Rda")
  
rm(list=ls())
