# Supplementary material for: A measure of the impact of CV incompleteness on prediction error estimation with application to PCA and normalization
Source: BMC Med Res Methodol. 2015 Nov 4;15:95. doi: 10.1186/s12874-015-0088-9 (PMC4634762; doi:10.1186/s12874-015-0088-9)
Supplement: Additional file 1 — Zipped folder containing all necessary R-Code to reproduce and evaluate the real-data analyses and simulations presented in the paper and in Additional file 2 , as well as Rda-files containing all fold errors computed in the real-data analysis enabling fast evaluation of the corresponding results. (ZIP16691 kb) [file 12874_2015_88_MOESM1_ESM.zip › CVIIMCodeData/OtherStepsAndVariableSelection/Tuning/TuningNearNei4_1_errorK10.R]

set.seed(9757109)

load("./CVIIMCodeData/DataRetrieval/DataSetsPCA/GSE37356.Rda")

K <- 10
niter <- 300

library("CMA")


cvdatasets <- GenerateLearningsets(y = y, method = "CV", fold = K, niter = niter)

k.grid <- 1:10


errortunenearnei41K10full <- matrix(nrow=K, ncol=niter)

for(i in 1:niter) {

cvdatasets1 <- cvdatasets
cvdatasets1@iter <- K
cvdatasets1@learnmatrix <- cvdatasets@learnmatrix[(1 + (i-1)*K):(K + (i-1)*K),]

tunecv <- tune(X, y, classifier = knnCMA, grids = list(k = k.grid))

crossval <- classification(X, y, learningsets = cvdatasets1, 
  classifier = knnCMA, k = k.grid[which.min(tunecv@tuneres[[1]])])

misclasscv <- evaluation(crossval, measure = "misclassification")

errortunenearnei41K10full[,i] <- misclasscv@score

}


tunenestedcv <- tune(X, y, learningsets = cvdatasets, classifier = knnCMA, 
  grids = list(k = k.grid))

nestedcrossval <- classification(X, y, learningsets = cvdatasets, 
  classifier = knnCMA, tuneres = tunenestedcv)

misclassnestedcv <- evaluation(nestedcrossval, measure = "misclassification")

errortunenearnei41K10addon <- matrix(misclassnestedcv@score, nrow=K, ncol=niter)


save(errortunenearnei41K10full, errortunenearnei41K10addon, 
  file="./CVIIMCodeData/OtherStepsAndVariableSelection/ResultsOtherStepsAndVariableSelection/tunenearnei4_1errorK10.Rda")
  
rm(list=ls())
